# Supplementary material for: Modulation of the Gut Microbiota by Nopalea cochenillifera (Prickly Pear Cactus) Contributes to Improved Lipid Metabolism and Immune Function
Source: Nutrients. 2025 Aug 31;17(17):2844. doi: 10.3390/nu17172844 (PMC12429981; doi:10.3390/nu17172844)
Supplement: Supplementary file 1 [file nutrients-17-02844-s001.zip]

Archive with 2 entries (2 files):
- Figure S1 title;LDA effect size (LEfSe) analysis of cecal microbiota at the genus level..pdf
- Table S1 title; PCR primers used in the present study..pdf
